# Supplementary material for: Transformation of Internal Thoracic Structures of Callobruchus maculatus (Coleoptera: Bruchidae) from Larva to Adult
Source: Insects. 2025 Mar 19;16(3):324. doi: 10.3390/insects16030324 (PMC11943184; doi:10.3390/insects16030324)
Supplement: Supplementary file 1 [file insects-16-00324-s001.zip]

Archive with 5 entries (5 files):
- S1 Cranial width.pdf
- S2 Larval muscle description.pdf
- S3 Thoracic measurement of larvae.pdf
- S4 Pupal and adult muscle description.pdf
- S5 Thoracic measurements of pupae and adult.pdf
